# Supplementary material for: Targeted genome-wide SNP genotyping in feral horses using non-invasive fecal swabs
Source: Conserv Genet Resour. 2022 Mar 16;14(2):203–13. doi: 10.1007/s12686-022-01259-2 (PMC9162989; doi:10.1007/s12686-022-01259-2)
Supplement: Supplementary file 1 — Supplementary file1 (XLTX 18 kb) [file 12686_2022_1259_MOESM1_ESM.xltx]

## Sheet: ST2179G_1_target_ST2179G_1_2025
Chromosome	Position	Name
chr1	5019177	BIEC2_1364
chr1	5074422	BIEC2_1414
chr1	7278092	BIEC2_2787
chr1	14048960	BIEC2-6793
chr1	31927494	BIEC2_14357
chr1	36910301	UKUL80
chr1	39772313	BIEC2_19359
chr1	46132346	BIEC2_20953
chr1	48174059	BIEC2_21175
chr1	51575738	TBIEC2_22966
chr1	56237363	BIEC2_23642
chr1	57914216	BIEC2_23856
chr1	86119893	BIEC2_39123
chr1	96899172	BIEC2_41031
chr1	100053160	BIEC2-43237
chr1	106759767	BIEC2_47807
chr1	111806815	BIEC2_46852
chr1	121622523	BIEC2_52658
chr1	123741006	BIEC2_53172
chr1	124428927	BIEC2_53251
chr1	133494626	BIEC2_58147
chr1	140119550	BIEC2-61539
chr1	144874407	BIEC2_62882
chr1	153836891	BIEC2_65843
chr1	154545499	BIEC2_66357
chr1	158465161	BIEC2_69582
chr1	164457702	BIEC2_78489
chr1	167623208	BIEC2_80182
chr1	182947403	BIEC2_89725
chr2	2288769	TBIEC2_474401
chr2	23081030	BIEC2-462473
chr2	29159740	BIEC2_490126
chr2	29885235	BIEC2_490739
chr2	35766807	BIEC2_470886
chr2	52743268	BIEC2_478076
chr2	56674143	CUHSNP00146016
chr2	70253739	TBIEC2_511869
chr2	71676420	BIEC2-487763
chr2	72018129	BIEC2_487991
chr2	83515236	BIEC2_518869
chr2	86417415	BIEC2_494927
chr2	99732395	BIEC2_528780
chr2	102400180	BIEC2-503809
chr2	113178387	BIEC2_507409
chr2	119721490	BIEC2-510483
chr3	4145133	BIEC2_768696
chr3	15294786	BIEC2_772985
chr3	18115480	BIEC2-773572
chr3	21596958	BIEC2_774028
chr3	30699917	BIEC2_775805
chr3	34488053	BIEC2_776636
chr3	49756013	UKUL787
chr3	58163489	BIEC2_783275
chr3	79719391	BIEC2_795192
chr3	102025366	BIEC2_807335
chr3	114519016	CUHSNP00081230
chr4	4834607	BIEC2_844914
chr4	17860395	BIEC2_851453
chr4	27706084	BIEC2_857300
chr4	28769871	TBIEC2_902071
chr4	28822484	BIEC2_857690
chr4	29435651	BIEC2_857939
chr4	60248071	BIEC2_867795
chr4	67718970	BIEC2-869156
chr4	77084810	BIEC2-870354
chr4	94404476	BIEC2_874389
chr4	105332049	BIEC2_883227
chr4	107483955	BIEC2_885123
chr4	107600650	BIEC2_931023
chr4	108184157	BIEC2_885693
chr5	6548091	BIEC2_890293
chr5	17804399	BIEC2_943177
chr5	18519353	BIEC2_897116
chr5	18668237	BIEC2_897150
chr5	18866358	BIEC2_897189
chr5	22003348	BIEC2_944546
chr5	22450271	BIEC2_898122
chr5	28040227	BIEC2_898985
chr5	52036782	BIEC2_908871
chr5	77350723	TBIEC2_967517
chr5	82366776	BIEC2_923800
chr5	87391700	BIEC2_973914
chr5	91568262	BIEC2_976761
chr5	93654551	BIEC2_929930
chr6	2120183	BIEC2_935653
chr6	32425489	BIEC2_946632
chr6	33631403	BIEC2_995220
chr6	34279877	BIEC2_947040
chr6	37599568	BIEC2_948680
chr6	54829871	BIEC2_956563
chr6	61471300	BIEC2-1178851
chr6	72646366	BIEC2_1184164
chr7	22018880	BIEC2-985702
chr7	36862656	BIEC2_995778
chr7	39280584	CUHSNP00124043
chr7	63730336	BIEC2_1059656
chr7	87083836	BIEC2_1011792
chr8	13040752	BIEC2_1031394
chr8	33559112	BIEC2_1043385
chr8	47122807	BIEC2_1049511
chr8	63674086	BIEC2_1057986
chr8	71704479	BIEC2_1062325
chr8	75133761	BIEC2_1062961
chr8	76406841	BIEC2_1063211
chr9	11060620	BIEC2-1074459
chr9	12798299	BIEC2_1074961
chr9	19578673	BIEC2_1137861
chr9	27686807	BIEC2_1082617
chr9	33295888	BIEC2_1086497
chr9	39231451	BIEC2_1088983
chr9	41376371	BIEC2_1090128
chr9	56674301	BIEC2_1096388
chr9	76742881	BIEC2_1105927
chr9	78829184	BIEC2_1106413
chr10	11122785	BIEC2_104597
chr10	13138740	BIEC2_107388
chr10	16462348	BIEC2_105016
chr10	26850966	BIEC2_111529
chr10	28857311	BIEC2_111853
chr10	61311446	BIEC2_128010
chr10	62673754	BIEC2_135389
chr10	76448819	BIEC2_138579
chr11	15093063	BIEC2_148197
chr11	19370136	BIEC2_149905
chr11	35220800	BIEC2-150278
chr11	50690373	UKUL2387
chr12	1226789	BIEC2_166635
chr12	9533537	BIEC2_173415
chr12	12384212	BIEC2_184245
chr12	18789459	BIEC2_198663
chr12	24939247	BIEC2_195234
chr12	25986563	BIEC2_205101
chr13	5543394	BIEC2_215892
chr13	31117440	BIEC2-230229
chr13	36166531	BIEC2_234439
chr13	40834649	BIEC2_235938
chr14	11139711	BIEC2_254930
chr14	23284960	BIEC2-248579
chr14	68095557	BIEC2_262726
chr14	74841315	BIEC2_266178
chr14	88001736	BIEC2_285870
chr15	16408545	BIEC2_290984
chr15	19443137	BIEC2_293271
chr15	23806521	BIEC2_309422
chr15	34433669	BIEC2_302150
chr15	44474593	BIEC2_306551
chr15	51677625	BIEC2_310269
chr15	64767418	BIEC2_314859
chr15	78367066	BIEC2_321368
chr15	79847631	BIEC2_321700
chr15	84655566	BIEC2_339978
chr15	90215751	BIEC2_326144
chr16	5581292	BIEC2_328560
chr16	8174384	BIEC2_344671
chr16	11544148	BIEC2_345245
chr16	20652633	BIEC2_332303
chr16	30425485	BIEC2_338150
chr16	40815017	BIEC2_342979
chr16	46505716	BIEC2_363090
chr16	54807132	BIEC2_351217
chr16	75434226	BIEC2_380102
chr16	77189807	BIEC2_362894
chr17	4527915	BIEC2_367185
chr17	6743984	BIEC2_367643
chr17	17337829	BIEC2_369679
chr17	32444026	BIEC2_375306
chr17	38721852	BIEC2_376263
chr17	67598304	BIEC2_383159
chr17	71864288	BIEC2_383761
chr18	57492	BIEC2_388932
chr18	12572011	BIEC2_422423
chr18	39367179	BIEC2_432547
chr18	45242296	BIEC2_412041
chr18	48311209	BIEC2_412304
chr18	55283651	BIEC2_414378
chr19	5923044	BIEC2_448400
chr19	6937146	BIEC2_426632
chr19	22813364	BIEC2_453748
chr19	29422433	BIEC2_433410
chr19	42111821	BIEC2_463249
chr19	43920209	BIEC2_441495
chr19	46676246	BIEC2_443197
chr20	2507605	BIEC2_512599
chr20	27865962	BIEC2_526810
chr20	55029730	TBIEC2_568188
chr20	61526967	BIEC2_543670
chr21	3490490	BIEC2-547593
chr21	12241895	BIEC2_552511
chr21	14095916	BIEC2_553427
chr21	38597582	BIEC2_593334
chr21	39899883	BIEC2_564932
chr21	42273103	TBIEC2_595343
chr21	47617916	BIEC2_569012
chr21	48818576	BIEC2_569772
chr22	7526878	BIEC2_579141
chr22	21738427	BIEC2_587282
chr23	6942058	BIEC2_639507
chr23	20156067	BIEC2_618284
chr24	13774182	TBIEC2_666800
chr24	19762889	TBIEC2_670991
chr24	20386437	BIEC2_671284
chr24	22993960	BIEC2-639662
chr24	34577879	BIEC2_646560
chr24	44699916	BIEC2_651778
chr25	7273342	BIEC2_656651
chr25	16096087	BIEC2_661899
chr25	18073334	BIEC2_695999
chr25	23989004	BIEC2_665234
chr25	27948892	BIEC2_667744
chr25	37024864	BIEC2_673373
chr26	2954343	BIEC2_678419
chr26	18612370	BIEC2-687914
chr26	34900703	BIEC2_728805
chr27	10992449	BIEC2_704399
chr27	18442215	BIEC2_708004
chr27	22000253	BIEC2_710042
chr27	32529524	BIEC2_716384
chr27	33380660	BIEC2-717364
chr28	14306473	BIEC2_730649
chr28	31305405	BIEC2_738109
chr28	38893229	BIEC2_780225
chr29	3957941	BIEC2_750070
chr29	4783191	BIEC2_750525
chr29	15729136	BIEC2_793505
chr29	16943810	BIEC2-755491
chr29	23872267	BIEC2_759691
chr29	25205754	BIEC2_760650
chr29	27298559	BIEC2_800460
chr29	27844285	BIEC2_761772
chr29	28590484	BIEC2_762002
chr29	29722035	BIEC2_762230
chr29	30683645	BIEC2_762775
chr29	32128855	BIEC2_803292
chr30	2157994	BIEC2_813458
chr30	4168482	BIEC2_814729
chr30	4561636	BIEC2_856446
chr30	5197648	BIEC2_856997
chr30	7347808	BIEC2_816768
chr30	10851262	BIEC2_819673
chr30	10945900	BIEC2-819768
chr30	24388520	BIEC2-827409
chr30	27030581	BIEC2_871071
chr30	29232828	BIEC2_829505
chr31	7043414	BIEC2_833583
chr31	8949492	BIEC2_878646
chr31	9851473	BIEC2_835460
chr31	10062885	BIEC2_835527
chr31	11391952	BIEC2_835886
chr31	14195678	BIEC2_837562
chr31	19700422	BIEC2_840817
chr31	21159040	BIEC2-841363
chrX	94445	BIEC2_1107350
chrX	5007057	BIEC2_1108705
chrX	5630279	BIEC2_1108773
chrX	7485463	BIEC2_1108938
chrX	7485814	BIEC2_1169304
chrX	8481039	BIEC2_1109115
chrX	9528220	BIEC2_1109569
chrX	11478955	BIEC2_1110362
chrX	14484984	BIEC2_1111444
chrX	15011123	TBIEC2_1171948
chrX	16351235	TBIEC2_1172504
chrX	25451027	BIEC2_1176458
chrX	37170308	TBIEC2_1181604
chrX	56622616	BIEC2_1125348
chrX	59612595	TBIEC2_1187226
chrX	71935075	BIEC2_1131673
chrX	89266483	TBIEC2_1203766
chrX	90470282	BIEC2_1143625
chrX	93225675	BIEC2_1205671
chrX	101923090	BIEC2_1208800
chrX	105646577	BIEC2_1149278
chrX	106161955	BIEC2_1149445
chrX	114808358	BIEC2_1214125
chrX	118068967	BIEC2_1215850
chrX	118604852	BIEC2_1217403
chrX	120790249	BIEC2_1158631
chrX	122010410	BIEC2_1159344
chrX	122776646	BIEC2_1159562
